# Supplementary material for: Validation and Improvement of a Rapid, CRISPR-Cas-Free RPA-PCRD Strip Assay for On-Site Genomic Surveillance and Quarantine of Wheat Blast
Source: J Fungi (Basel). 2026 Jan 18;12(1):73. doi: 10.3390/jof12010073 (PMC12842714; doi:10.3390/jof12010073)
Supplement: Supplementary file 1 [file jof-12-00073-s001.zip]

Archive with 1 entries (1 files):
- jof-4101236-supplementary.pdf
